# Supplementary material for: Population Dynamics and Potential Distribution of the Four Endangered Mangrove Species in Leizhou Peninsula China
Source: Plants (Basel). 2025 Nov 5;14(21):3381. doi: 10.3390/plants14213381 (PMC12609941; doi:10.3390/plants14213381)
Supplement: Supplementary file 1 [file plants-14-03381-s001.zip]

Archive with 1 entries (1 files):
- plants-3927101-supplementary.pdf
